# Supplementary material for: Unveiling the evolutionary history of lingonberry (Vaccinium vitis-idaea L.) through genome sequencing and assembly of European and North American subspecies
Source: G3 (Bethesda). 2023 Dec 24;14(3):jkad294. doi: 10.1093/g3journal/jkad294 (PMC10917501; doi:10.1093/g3journal/jkad294)
Supplement: jkad294_Supplementary_Data [file jkad294_supplementary_data.zip]

Archive with 3 entries (3 files):
- Supplementary_Tables_G3-2023-404686.xlsx
- Supplementary_Figures_G3-2023-404686.docx
- Supplementary_Material_Legends_G3-2023-404686.docx
